# Supplementary material for: Caffeine Mitigates Adenosine-Mediated Angiogenic Properties of Choroidal Endothelial Cells Through Antagonism of A1 Adenosine Receptor and PI3K-AKT Axis
Source: Cells. 2026 Jan 5;15(1):87. doi: 10.3390/cells15010087 (PMC12785545; doi:10.3390/cells15010087)
Supplement: Supplementary file 1 [file cells-15-00087-s001.zip]

Archive with 1 entries (1 files):
- cells-4066281-supplementary.pdf
